# Supplementary material for: Low Zinc, Copper, and Manganese Intake is Associated with Depression and Anxiety Symptoms in the Japanese Working Population: Findings from the Eating Habit and Well-Being Study
Source: Nutrients. 2019 Apr 15;11(4):847. doi: 10.3390/nu11040847 (PMC6521019; doi:10.3390/nu11040847)
Supplement: Supplementary file 1 [file nutrients-11-00847-s001.zip]

Archive with 1 entries (1 files):
- nutrients-483418-SI.docx
